# Supplementary material for: Synergistic carcinogenesis of the nasopharyngeal microbiome and Epstein-Barr virus: mechanisms of metabolic reprogramming and immune evasion
Source: Front Immunol. 2026 Feb 17;17:1771414. doi: 10.3389/fimmu.2026.1771414 (PMC12953549; doi:10.3389/fimmu.2026.1771414)
Supplement: Supplementary file 1 [file Table1.xlsx]

## Sheet: Sheet1
Table 1. Key Recent Studies Investigating the Microbiome-EBV Nexus in Nasopharyngeal Carcinoma (2020–2025).
Study (Author, Year)	Sample Type	Key Bacterial Signatures	Major Findings & Mechanisms
Xia et al. (2021)	Clinical Data & Animal Model	Depletion: Lactobacillus, Bifidobacterium	Loss of Mucosal Barrier: Depletion of these beneficial genera reduces anti-inflammatory metabolites, removing the "brake" on inflammation and compromising barrier integrity.
Wang et al. (2024)	Nasopharyngeal Swab	Enrichment: Fusobacterium nucleatum, Prevotella	Synergistic Activation: Confirmed oral-to-nasopharyngeal translocation. F. nucleatum load correlates with EBV DNA and upregulates LMP1 expression via NF-κB pathway activation.
Zhang et al. (2023)	Saliva & Swab	Enrichment: Streptococcus sanguinis	Metabolic Reactivation: Identified that this bacterium produces Hydrogen Peroxide (H₂O₂), acting as a metabolic switch to induce EBV lytic reactivation and genomic instability.
Tan et al. (2025)	Biopsy Tissue (Spatial Multi-omics)	Enrichment: Fusobacterium nucleatum, Porphyromonas gingivalis	Direct Co-localization: Provided first in situ evidence of periodontal pathogens physically co-localizing with EBV-infected tumor cells, suggesting direct micro-environmental interaction.
