# Supplementary material for: Synergistic carcinogenesis of the nasopharyngeal microbiome and Epstein-Barr virus: mechanisms of metabolic reprogramming and immune evasion
Source: Front Immunol. 2026 Feb 17;17:1771414. doi: 10.3389/fimmu.2026.1771414 (PMC12953549; doi:10.3389/fimmu.2026.1771414)
Supplement: Supplementary file 2 [file Table2.xlsx]

## Sheet: Sheet1
Table 2. Comparative Analysis of SCFA Roles in Gut vs. Nasopharyngeal Niches
Metabolic Axis	Key Microbial Players	Host/Viral Target	Molecular Mechanism	Oncogenic Outcome
The "SCFA Paradox"	Porphyromonas, Fusobacterium, Clostridia spp.	EBV BZLF1 (Zp) Promoter (in B-cells)	HDAC Inhibition: Butyrate inhibits Histone Deacetylases, causing H3/H4 hyperacetylation and chromatin relaxation at the Zp promoter.	Lytic Reactivation: Triggers the switch from latency to the lytic cycle, fueling viral dissemination to the epithelium.
Nitrate-Nitrite Axis	Veillonella, Actinomyces spp.	Dietary Nitrate / Host DNA	Enzymatic Reduction: Nitrate reductases convert dietary nitrate into nitrite, facilitating endogenous N-nitrosamine formation.	Chemical Mutagenesis: Elevates local concentrations of N-nitroso compounds, causing DNA alkylation and mutations.
