# Supplementary material for: Synergistic carcinogenesis of the nasopharyngeal microbiome and Epstein-Barr virus: mechanisms of metabolic reprogramming and immune evasion
Source: Front Immunol. 2026 Feb 17;17:1771414. doi: 10.3389/fimmu.2026.1771414 (PMC12953549; doi:10.3389/fimmu.2026.1771414)
Supplement: Supplementary file 3 [file Table3.xlsx]

## Sheet: Sheet1
Table 3. Potential therapeutic strategies targeting the microbiome-EBV axis in nasopharyngeal carcinoma.
Study / Clinical Trial	Intervention Type	Key Findings / Proposed Mechanism	Current Status
Xia et al. (2021)	Probiotic Support (Lactobacillus & Bifidobacterium)	Restoration of Mucosal Barrier: Reduced radiation-induced mucositis and modulated immune responses by replenishing beneficial commensals.	Phase II Clinical Trial (Completed)
Microbiome-IO Combination	Combinatorial Immunotherapy (e.g., PD-1 blockade + Probiotics)	Gut-Nasopharynx Axis: Hypothesis that a healthy gut microbiome enhances the efficacy of EBV-specific CTLs and checkpoint inhibitors.	Pre-clinical / Conceptual
Targeting F. nucleatum	Selective Antimicrobial Therapy	Disrupting the Synergism: Reducing the load of F. nucleatum to dampen NF-κB/LMP1 signaling and halt the "feed-forward" inflammatory loop.	Theoretical Proposal
Epigenetic/Metabolic Modulation	SCFA Mimetics / HDAC Inhibitors	Context-Specific Strategy: Leveraging the "Paradox"—inducing lytic cytotoxicity in B-cells while promoting growth arrest in tumor epithelia.	Experimental Investigation
